# Supplementary material for: Brexpiprazole vs. Aripiprazole in Patients with Schizophrenia with or Without Comorbid Substance Use Disorder: A 12-Month Real-World Naturalistic Study of Efficacy
Source: Brain Sci. 2026 Jul 14;16(7):744. doi: 10.3390/brainsci16070744 (PMC13406489; doi:10.3390/brainsci16070744)
Supplement: Supplementary file 1 [file brainsci-16-00744-s001.zip]

Archive with 1 entries (1 files):
- brainsci-4375145-supplementary.pdf
